# Supplementary material for: Compound Absorption in Polymer Devices Impairs the Translatability of Preclinical Safety Assessments
Source: Adv Healthc Mater. 2023 Dec 10;13(11):2303561. doi: 10.1002/adhm.202303561 (PMC11469150; doi:10.1002/adhm.202303561)
Supplement: Supplementary file 2 — Supporting Information [file ADHM-13-2303561-s002.zip]

Archive with 6 entries (6 files):
- Sup Fig 4_NaTa.pdf
- Sup Fig 5-long term incubation.pdf
- Sup Fig 6-logP determination.pdf
- Sup. Fig 1-Dimension_corrected.pdf
- Sup. Fig 2-evaporation.pdf
- Sup. Fig 3_temperature effect.pdf
